# Supplementary material for: ATF6α regulates morphological changes associated with senescence in human fibroblasts
Source: Oncotarget. 2016 Aug 22;7(42):67699–715. doi: 10.18632/oncotarget.11505 (PMC5356513; doi:10.18632/oncotarget.11505)
Supplement: Supplementary file 2 [file oncotarget-07-67699-s002.xls]

## Sheet: DAVID analysis
DAVID analysis on Upregulated genes of the senescence signature
KEGG functional annotation of genes from the senescence signature (Top five)
KEGG pathway	Term	P_Value
hsa05322	Systemic lupus erythematosus	6.600818318903335E-7
hsa04142	Lysosome	0.007741764698624271
hsa04621	NOD-like receptor signaling pathway	0.01753798361772755
hsa05218	Melanoma	0.029667171851006747
hsa00512	O-Glycan biosynthesis	0.03632582053004228
GO Term functional categorization of genes from the senescence signature (Top five)
Category	Term	P_Value
GO biological process
GO:0006334	Nucleosome assembly	8.95728675995243E-10
GO:0006333	Chromatin assembly or disassembly	2.937179513289725E-8
GO:0048545	Response to steroid hormone stimulus	1.3007438175206908E-6
GO:0001501	Skeletal system development	1.4209814091780853E-6
GO:0007155	Cell adhesion	3.025612419951764E-6
GO cellular component
GO:0000786	Nucleosome	2.9052839118334888E-11
GO:0005576	Extracellular region	2.2406504417071794E-8
GO:0005615	Extracellular space	5.316155173852593E-6
GO:0031012	Extracellular matrix	3.1174575599940814E-4
GO:0030141	Secretory granule	0.012746284886326825
GO molecular function
GO:0030246	Carbohydrate binding	3.270684253282487E-4
GO:0004866	Endopeptidase inhibitor activity	7.354660499566131E-4
GO:0008201	Heparin binding	0.001153469247791428
GO:0004857	Enzyme inhibitor activity	0.003485874966283761
GO:0001871	Pattern binding	0.004137796485292234
PANTHER functional annotation of genes from senescence signature (top five)
Pathway	Term	P_Value
P00031	Inflammation mediated by chemokine and cytokine signaling pathway	0.03434870905927155
Category	Term	P_Value
PANTHER biological process
BP00274	Cell communication	2.328584940520123E-4
BP00067	Protein glycosylation	0.002714708770041294
BP00009	Other polysaccharide metabolism	0.0035871752414541698
BP00071	Proteolysis	0.004211303242391294
BP00275	Extracellular matrix protein-mediated signaling	0.006836585349284928
PANTHER molecular function
MF00063	Histone	2.088106489958189E-5
MF00016	Signaling molecule	2.848820786180873E-4
MF00102	Protease inhibitor	0.0025869828780728287
MF00137	Glycosyltransferase	0.0031782574216683425
MF00124	Oxygenase	0.011890365976268986
IPA annotation of genes from senescence signature (top five)
Ingenuity Canonical Pathway		P_Value
Hepatic Fibrosis / Hepatic Stellate Cell Activation		9.54993e-05
Dermatan Sulfate Degradation (Metazoa)		0.00194984
Atherosclerosis Signaling		0.00281838
LXR/RXR Activation		0.00295121
Regulation of the Epithelial-Mesenchymal Transition Pathway		0.00323594
DAVID analysis on Downregulated genes of the senescence signature
KEGG functional annotation of genes from the senescence signature (Top five)
KEGG pathway	Term	P_Value
hsa04110	Cell cycle	8.694835246924252E-6
hsa03030	DNA replication	0.010856783801234332
hsa04114	Oocyte meiosis	0.01730380464452656
hsa04914	Progesterone-mediated oocyte maturation	0.017891413165876485
hsa00140	Steroid hormone biosynthesis	0.024978195617239754
GO Term functional categorization of genes from the senescence signature (Top five)
Category	Term	P_Value
GO biological process
GO:0007067	Mitosis	2.9952031798764717E-22
GO:0022403	Cell cycle phase	8.209274130342458E-20
GO:0007049	Cell cycle	8.162176494178739E-18
GO:0051301	Cell division	5.57990246452922E-17
GO:0007059	Chromosome segregation	2.327733603361058E-11
GO cellular component
GO:0000793	Condensed chromosome	8.503638586001311E-15
GO:0000776	Kinetochore	7.622136479232181E-13
GO:0005819	Spindle	8.787341445093492E-11
GO:0005694	Chromosome	1.867400660509218E-10
GO:0044427	Chromosomal part	2.5018337405155035E-9
GO molecular function
GO:0001871	Pattern binding	1.3374333041747575E-6
GO:0008201	Heparin binding	1.4658763582172983E-5
GO:0030246	Carbohydrate binding	1.001647191719894E-4
GO:0042803	Protein homodimerization activity	3.8788001020299113E-4
GO:0003777	Microtubule motor activity	0.001419730754734824
PANTHER functional annotation of genes from senescence signature (top five)
Pathway	Term	P_Value
P04385	Histamine H1 receptor mediated signaling pathway	0.025153209241901765
P00033	Insulin/IGF pathway-protein kinase B signaling cascade	0.02961588159059731
P04374	5HT2 type receptor mediated signaling pathway	0.03469633465677886
Category	Term	P_Value
PANTHER biological process
BP00203	Cell cycle	1.7292153758999022E-8
BP00207	Cell cycle control	1.3259549110826532E-6
BP00274	Cell communication	4.3945164409443706E-4
BP00224	Cell proliferation and differentiation	4.4177045554829084E-4
BP00282	Mitosis	0.007545565819063965
PANTHER molecular function
MF00231	Microtubule binding motor protein	2.916009779871322E-4
MF00178	Extracellular matrix	6.340611810171131E-4
MF00180	Extracellular matrix glycoprotein	0.004159586711369628
MF00264	Microtubule family cytoskeletal protein	0.0065077311569906385
MF00179	Extracellular matrix structural protein	0.031936671079929486
IPA annotation of genes from senescence signature (top five)
Ingenuity Canonical Pathway		P_Value
Cell Cycle Control of Chromosomal Replication		0.000281838
Superpathway of Cholesterol Biosynthesis		0.000281838
Cell Cycle: G2/M DNA Damage Checkpoint Regulation		0.000346737
Mitotic Roles of Polo-Like Kinase		0.00042658
Salvage Pathways of Pyrimidine Deoxyribonucleotides		0.000562341
DAVID analysis on Up- and Downregulated genes of the senescence signature
KEGG functional annotation of genes from the senescence signature (Top five)
KEGG pathway	Term	P_Value
hsa05322	Systemic lupus erythematosus	2.859050153687898E-4
hsa04110	Cell cycle	3.441849431766522E-4
hsa04621	NOD-like receptor signaling pathway	0.010066693869682973
hsa04610	Complement and coagulation cascades	0.01857757038929308
hsa03320	PPAR signaling pathway	0.01857757038929308
GO Term functional categorization of genes from the senescence signature (Top five)
Category	Term	P_Value
GO biological process
GO:0000280	Nuclear division	7.897046840816417E-14
GO:0022403	Cell cycle phase	3.288775051842583E-13
GO:0000279	M phase	2.1932954230597656E-12
GO:0022402	Cell cycle process	2.3347279602289373E-10
GO:0009719	Response to endogenous stimulus	2.3685502920688313E-10
GO cellular component
GO:0044421	Extracellular region part	3.3172363603719374E-13
GO:0000777	Condensed chromosome kinetochore	1.7794328121073655E-10
GO:0044427	Chromosomal part	3.104198434026828E-10
GO:0005694	Chromosome	4.366888013072438E-10
GO:0005576	Extracellular region	6.545428675138031E-10
GO:0000786	Nucleosome	7.466029406867102E-10
GO molecular function
GO:0001871	Pattern binding	5.701686416025931E-9
GO:0030246	Carbohydrate binding	3.495465825218344E-8
GO:0004866	Endopeptidase inhibitor activity	3.7107471295379705E-5
GO:0042803	Protein homodimerization activity	4.068883756343604E-4
GO:0042802	Identical protein binding	8.817402805691469E-4
PANTHER functional annotation of genes from senescence signature (top five)
Pathway	Term	P_Value
P04385	Histamine H1 receptor mediated signaling pathway	0.01618647564129283
P00031	Inflammation mediated by chemokine and cytokine signaling pathway	0.02403465370166188
P04391	Oxytocin receptor mediated signaling pathway	0.02522088016269347
P04374	5HT2 type receptor mediated signaling pathway	0.04957925191517642
Category	Term	P_Value
PANTHER biological process
BP00274	Cell communication	2.0471469013933354E-7
BP00207	Cell cycle control	1.4517114463685394E-5
BP00203	Cell cycle	1.9149465577295705E-4
BP00122	Ligand-mediated signaling	4.016020508860257E-4
BP00102	Signal transduction	6.883059835178633E-4
PANTHER molecular function
MF00063	Histone	8.916723908549679E-6
MF00178	Extracellular matrix	5.5067959562743716E-5
MF00016	Signaling molecule	3.657907492271373E-4
MF00231	Microtubule binding motor protein	7.143934781018444E-4
MF00102	Protease inhibitor	0.004112180227163779
IPA annotation of genes from senescence signature (top five)
Ingenuity Canonical Pathway		P_Value
Ovarian Cancer Signaling		9.33254e-06
Granulocyte Adhesion and Diapedesis		6.16595e-05
Hepatic Fibrosis / Hepatic Stellate Cell Activation		6.16595e-05
Agranulocyte Adhesion and Diapedesis		0.000134896
Salvage Pathways of Pyrimidine Deoxyribonucleotides		0.000190546
